# Supplementary material for: Rab5-independent activation and function of yeast Rab7-like protein, Ypt7p, in the AP-3 pathway
Source: PLoS One. 2019 Jan 25;14(1):e0210223. doi: 10.1371/journal.pone.0210223 (PMC6347229; doi:10.1371/journal.pone.0210223)
Supplement: S2 Table — (XLSX) [file pone.0210223.s003.xlsx]

## Sheet: Fig.1E_No. of Vac
S2 Table . p values for all ANOVA tests.
	number of vacuole	size of vacuole
Figure 1F	P value	P value
WT vs. vps21D	ns	P<0.001
WT vs. mon1D	P<0.001	P<0.05
WT vs. ypt7D	P<0.001	P<0.001
WT vs. vps21D mon1D	P<0.001	P<0.001
vps21D vs. mon1D	P<0.001	P<0.001
vps21D vs. ypt7D	P<0.001	P<0.001
vps21D vs. vps21D mon1D	P<0.001	P<0.001
ypt7D vs. mon1D	P<0.001	P<0.01
mon1D vs. vps21D mon1D	P<0.01	P<0.01
ypt7D vs. vps21D mon1D	P<0.05	ns
	number of vacuole	size of vacuole
Figure 1H	P value	P value
WT vs. vps3D	ns	P<0.001
WT vs. vps8D	ns	P<0.001
WT vs. vps41D	P<0.001	P<0.001
WT vs. vps39D	P<0.001	P<0.001
vps3D vs. vps8D	ns	ns
vps3D vs. vps41D	P<0.001	P<0.001
vps3D vs. vps39D	P<0.001	P<0.001
vps8D vs. vps41D	P<0.001	P<0.001
vps8D vs. vps39D	P<0.001	P<0.001
vps41D vs. vps39D	ns	ns
	number of vacuole	size of vacuole
Figure 1J	P value	P value
WT vs. pep12D	P<0.01	P<0.001
WT vs. syn8D	ns	ns
WT vs. vam3D	P<0.001	P<0.001
WT vs. vam7D	P<0.001	P<0.001
pep12D vs. syn8D	P<0.05	P<0.001
pep12D vs. vam3D	P<0.001	P<0.001
pep12D vs. vam7D	P<0.001	P<0.001
syn8D vs. vam3D	P<0.001	P<0.001
syn8D vs. vam7D	P<0.001	P<0.001
vam3D vs. vam7D	ns	ns
Figure 2D	P value
WT vs. vps21D	ns
WT vs. vps3D	P<0.001
WT vs. vps41D	ns
WT vs. vps33D	ns
WT vs. pep12D	P<0.01
WT vs. vam3D	ns
WT vs. vam3D pep12D	ns
WT vs. mon1D	P<0.001
vps21D vs. vps3D	P<0.001
vps21D vs. vps41D	ns
vps21D vs. vps33D	ns
vps21D vs. vpep12D	P<0.01
vps21D vs. vam3D	ns
vps21D vs. vam3D pep12D	ns
vps21D vs. mon1D	P<0.001
vps3D vs. vps41D	P<0.001
vps3D vs. vps33D	P<0.001
vps3D vs. pep12D	P<0.05
vps3D vs. vam3D	P<0.001
vps3D vs. vam3D pep12D	P<0.001
vps3D vs. mon1D	ns
vps41D vs. vps33D	ns
vps41D vs. vpep12D	P<0.05
vps41D vs. vam3D	ns
vps41D vs. vam3D pep12D	ns
vps41D vs. mon1D	P<0.001
vps33D vs. pep12D	ns
vps33D vs. vam3D	ns
vps33D vs. vam3D pep12D	ns
vps33D vs. mon1D	P<0.001
pep12D vs. vam3D	P<0.05
pep12D vs. vam3D pep12D	ns
pep12D vs. mon1D	P<0.05
vam3D vs. vam3D pep12D	ns
vam3D vs. mon1D	P<0.001
vam3D pep12D vs. mon1D	P<0.001
Figure 4G	P value
WT vs. vps21D	ns
WT vs. ypt7D	P<0.001
WT vs. vps21D ypt7D	P<0.001
WT vs. vps41D	P<0.001
WT vs. vps33D	P<0.001
WT vs. vam3D	P<0.001
WT vs. vam3D pep12D	P<0.001
vps21D vs. ypt7D	P<0.01
vps21D vs. vps21D ypt7D	P<0.001
vps21D vs. vps41D	P<0.001
vps21D vs. vps33D	P<0.001
vps21D vs. vam3D	P<0.001
vps21D vs. vam3D pep12D	P<0.001
ypt7D vs. vps21D ypt7D	P<0.001
ypt7D vs. vps41D	P<0.001
ypt7D vs. vps33D	P<0.001
ypt7D vs. vam3D	P<0.001
ypt7D vs. vam3D pep12D	P<0.001
vps21D ypt7D vs. vps41D	P<0.001
vps21D ypt7D vs. vps33D	P<0.001
vps21D ypt7D vs. vam3D	P<0.001
vps21D ypt7D vs. vam3D pep12D	P<0.001
vps41D vs. vps33D	ns
vps41D vs. vam3D	P<0.05
vps41D vs. vam3D pep12D	P<0.001
vps33D vs. vam3D	ns
vps33D vs. vam3D pep12D	P<0.001
vam3D vs. vam3D pep12D	P<0.001
